# Supplementary material for: Efficacy of an exercise oncology program on sleep quality and circadian rhythm in head and neck cancer patients undergoing chemo-radiation therapy: a randomized controlled trial
Source: PeerJ. 2026 Jun 25;14:e21409. doi: 10.7717/peerj.21409 (PMC13310484; doi:10.7717/peerj.21409)
Supplement: Supplemental Information 2 [file peerj-14-21409-s002.xlsx]

## Sheet: Intervention Group A
SR NO	AGE	GENDER	CONDITION	TNM Staging	Melatonin (ng/L)		PSQI
			(Ca=Cancer)		PRE	POST	PRE	POST
1	45	Male	Ca Right Buccal Mucosa	III	150.888	340.757	15	9
2	52	Male	Ca Tongue	III	373.445	347.759	12	8
3	46	Female	Ca Tongue	III	382.767	287.377	14	8
4	58	Male	Ca Right Buccal Mucosa	IVA	329.883	528.294	10	7
5	65	Male	Ca Larynx	IVA	326.444	352.251	18	10
6	48	Male	Ca Oropharynx	IVB	287.718	393.672	13	9
7	50	Male	Ca Larynx	IVB	354.822	395.252	12	8
8	59	Male	Ca Larynx	III	331.99	333.353	13	7
9	69	Male	Ca Nasopharynx	IVA	141.477	330.348	14	6
10	40	Male	Ca Tongue	IVB	397.39	398.629	12	7
11	48	Male	Ca Oropharynx	III	384.254	544.724	17	5
12	40	Male	Ca Tongue	IVA	117.566	522.049	18	6
13	58	Male	Ca Floor of Mouth	IVB	311.356	327.652	18	8
14	56	Male	Ca Oropharynx	III	332.547	359.222	16	6
15	56	Male	Ca Base of Tongue	IVA	342.399	388.901	12	7
16	57	Female	Ca Right Buccal Mucosa	IVB	372.636	387.631	14	6
17	55	Male	Ca Larynx	IVB	309.776	348.533	12	7
18	48	Male	Ca Oropharynx	III	337.938	380.691	12	8
19	37	Male	Ca Left Buccal Mucosa	III	175.904	374.123	15	9
20	49	Male	Ca Metastais of Unknowm origin neck	IVA	358.943	397.049	13	5
21	62	Female	Ca Tongue	IVA	304.124	345.612	13	6
22	54	Female	Ca Left Buccal Mucosa	IVB	157.987	256.786	13	6
23	54	Male	Ca Right Buccal Mucosa	IVB	267.896	367.789	15	6
24	40	Male	Ca Tongue	III	345.908	531.236	16	7
25	49	Male	Ca Left Buccal Mucosa	III	187.564	345.675	18	7
26	63	Female	Ca Supraglottis	III	176.456	321.654	17	7
27	64	Male	Ca Cricoid	IVA	346.786	567.342	18	6
28	48	Male	Ca Tongue	IVB	168.657	289.768	11	7
29	56	Male	Ca Supraglottis	III	334.564	367.876	13	7
30	59	Male	Ca Left Buccal Mucosa	III	354.125	378.676	12	6
31	53	Male	Ca Right Buccal Mucosa	III	186.567	198.654	13	7
32	50	Female	Ca Tongue	IVA	175.345	198.678	12	8
33	48	Male	Ca Left Buccal Mucosa	IVA	321.678	467.865	12	8
34	56	Male	Ca Nasopharynx	IVA	367.432	397.345	13	7
35	62	Male	Ca Larynx	IVB	174.321	167.864	13	7

## Sheet: Control Group B
SR NO	AGE	GENDER	CONDITION	TNM Stage	MELATONIN (ng/L)		PSQI
			(Ca=Cancer)		PRE	POST	PRE	POST
1	60	Male	Ca Left Buccal Mucosa	III	564.217	382.519	11	8
2	45	Male	Ca Right Buccal Mucosa	IVB	559.523	290.785	13	8
3	52	Male	Ca Tongue	III	362.815	359.903	9	7
4	58	Male	Ca Base of Tongue	IVA	334.685	184.25	16	15
5	64	Male	Ca Tongue	IVB	530.045	173.52	9	9
6	54	Male	Ca Right Buccal Mucosa	III	339.053	309.126	14	14
7	53	Male	Ca Larynx	IVA	379.545	561.273	16	11
8	68	Male	Ca Base of Tongue	III	355.969	189.807	12	16
9	59	Male	Ca Retro Molar Trigone	III	47.936	113.378	12	15
10	57	Male	Ca Base of Tongue	III	290.228	290.228	13	13
11	63	Male	Ca Base of Tongue	IVA	369.538	325.36	14	15
12	61	Male	Ca Tongue	III	301.226	315.818	12	16
13	46	Male	Ca Supraglottis	III	355.008	298.128	11	14
14	62	Male	Ca Right Buccal Mucosa	III	353.769	386.392	15	14
15	44	Male	Ca Tongue	III	558.051	353.738	16	17
16	65	Male	Ca Retro Molar Trigone	III	517.633	558.727	16	16
17	52	Male	Ca Tongue	IVB	348.533	309.776	14	16
18	48	Female	Ca Parotid	IVB	290.228	290.228	13	16
19	61	Male	Ca Larynx	IVA	340.757	150.888	12	16
20	54	Male	Ca Retro Molar Trigone	IVB	311.356	327.652	13	12
21	52	Female	Ca Right Buccal Mucosa	IVA	334.685	184.25	13	17
22	72	Female	Ca Right alveolus	III	333.353	331.99	13	14
23	49	Male	Ca Glottis	III	352.251	326.444	14	16
24	19	Male	Ca Tongue	III	301.226	315.818	15	17
25	65	Male	Ca Larynx	IVB	373.411	323.532	12	14
26	52	Male	Ca Tonsil	IVA	359.222	332.547	13	16
27	51	Male	Ca Left Buccal Mucosa	IVB	355.969	189.807	12	16
28	58	Male	Ca Hard palate	IVA	362.815	342.399	13	14
29	66	Female	Ca Oropharynx	III	388.901	309.126	13	16
30	54	Male	Ca Larynx	III	378.098	302.678	12	13
31	53	Female	Ca Tongue	IVA	356.889	334.554	12	15
32	52	Male	Ca Glottis	IVA	321.667	301.223	15	16
33	58	Female	Ca Parotid	III	345.887	324.556	14	15
34	58	Male	Ca Tonsil	IVB	332.667	313.223	12	14
35	59	Female	Ca Tongue	IVB	321.112	302.221	13	14
